# Supplementary material for: Inhibition of Cell Proliferation by an Anti-EGFR Aptamer
Source: PLoS One. 2011 Jun 8;6(6):e20299. doi: 10.1371/journal.pone.0020299 (PMC3110755; doi:10.1371/journal.pone.0020299)
Supplement: Table S1 — Sequences of anti-EGFR aptamers isolated from the N62 pool. Only the random sequence portions of the aptamers are shown. The known Fc-binding motif GGUGCU was highlighted in red. N represents an undetermined nucleotide. The number of times the aptamer was isolated is shown on the right. (XLS) [file pone.0020299.s004.xls]

## Sheet: Table S1
Clone	Sequence	Repeats
E01	UGCCGCUAUAUCGCACGUAUUUAAUCGCCGUAGAAAAGCAUGUCCAAGCCG	4
2	GACACACGAAUUACAAGCAAUAUGCGAACUAACNUUCAUUUGUCNGGUGCUCCCUAACCUU	7
3	GUUCGUUAGUCCAUCAUAAGGUGCUCCGUGUAUACCCUCGGAACUUACUGGACCAAAUUUC	3
4	CUAACUUUAGGUCCAGCAGNAAGAACAGCCCCAUGGACCACCUUGUAAUCCCUAAUACUGUC	2
5	UUACUCGGGUGCUCCAUGUUCACGGACUAGUUAUUUGCCGCCAUAAUAUUACGUACUCAUA	2
6	AAUAAACCAACAAUCGCCCAUGGACAUUACACUUAAGCUAUCACGUGGUGCUCCAUAUCUU	1
7	ANNACCUUUCCCGNCNUAUNCCNCCUCAUUUAUNGNGUACACGUGGUGCUCCAACACAUUN	1
8	UCAUUCAUUAGCAAACGUUAAUUUCCAAUUGCUAUACGGGUGCUCUCUUUGUUAACUCACU	1
9	UUAAAAAACCCGAGAUAAGAACCACUGUUCGUACACGUGGUGCUCCUGGUAUACCUG	1
10	GACACACGAAUUACAAGCAAUAUGCGAACUAACAUUCAUUUGUCAGGUGCUCCUAACCUUG	1
11	NGCGCGCUACCGCAUAAGUCAACUUAAUCGAAAACAAACACGGGUGCUCGUGAACNNCUCAG	1
12	ANNGUNNUNANCANGUANGUAUAUAAGGUGCUCCGGAGGUCCCGGAACNUAACACAUCGCAU	1
13	GAACUAACUGGGAAANGUCACAAUUAGGUGCUNCUCAAGACUAAAGCUUUAAUCUGAACCUG	1
14	GUCUNCANUANAAAANGUCCAAAACUGUCANNUAUACNUGGUGCUNCUNGUAUACUCCNG	1
15	ACCGCAAUUUAGGGAUGCNCAUACNACUAACGUUAAGAUGUGUACCCNGGUGCUCCGAAUUG	1
16	CUAACCCUAGGUCCAGCAGGAAGAACNGCCCCAUGGACCACCUUGUAAUCCCUAAUACUAUC	1
17	NNACCCUANGUNNAGCANNNANNCAGCCCNNNGGACCACCUUAUAANCCCUNANNCNGUC	1
18	CACAUACCCUGGACAGCCUCUAACCAAUGCACUAACAAACAACUUUAAUUAUCUAUCGCCCC	1
19	CUAACCCUAGGUCCAGCAGGAAGAACAGCCCCAUGGACCACCUUGUAAUCCCUAAUACUAUC	1
20	NNUUCNCAUAUCGCNCGUAAUUNAUCNGCGCAGAGAAGCAGGUCNGAGCCG	1
