# Supplementary material for: Inhibition of Cell Proliferation by an Anti-EGFR Aptamer
Source: PLoS One. 2011 Jun 8;6(6):e20299. doi: 10.1371/journal.pone.0020299 (PMC3110755; doi:10.1371/journal.pone.0020299)
Supplement: Table S2 — Sequences of anti-EGFR aptamers isolated from a doped Aptamer E01 pool. Only the random sequence portions of the aptamers are shown. Aptamer E30 and E39 (red) appeared twice. N represents an undetermined nucleotide. (XLS) [file pone.0020299.s005.xls]

## Sheet: Table S2
Clone	Sequence	Clone	Sequence
E02	UGGCGCUAAAUAGCACGGAAAUAAUCGCCGUAGAAAAGCAUGUCAAAGCCG	E37	UGCCGAUAUAACGCACGGAUAUAAUCGCCGUAGAAAAGCAUGUCAAAGCCG
E03	UGCUAGUAUAUCGCACGGAUUUAAUCGCCGUAGAAAAGCAUGUCAAAGCCG	E38	UGCCAUUAUACAGCACGGAUUUAAUCGCCGUAGAAAAGCAUGUCAAAGCCG
E04	UGCCGCCAUAUCACACGGAUUUAAUCGCCGUAGAAAAGCAUGUCAAAGCCG	E39	UCCAGAAAUAUGCACACAUUUAAUCGCCGUAGAAAAGCAUGUCAAAGCCG
E05	UUCCGCUGUAUAACACGGACUUAAUCGCCGUAGUAAAGCAUGUCAAAGCCG	E40	UCCGCUAAACAACACGGAUACAAUCGCCGUAGAAAAGCAUGUCCAAGCCG
E06	UGUCGCUCUAUUGCACGGAUUUAAUCGCCGUAGAAAAGCAUGUCAAAGCCG	E41	UGCACUAUCUCACACGUACUAAUCGCCGUAUAAAAGCAUGUCAAANNNG
E07	UGCCGCUAUAAUGCACGGAUUUAAUCGCCGUAGAAAAGCAUGUCAAAGCCG	E42	AUNGCNANNNUACACGUAUUNAAUCGCCGUAGAAAAGCAUGUCANAGCCG
E08	UGCUGCUUUAUCCCACAUAUUUUUUCCCCUCAUAACAAUAUUUCUCCCCCC	E43	UGCUGCUAUAUUGCAAUUUUUUAAACUAAGUAGAAAACCAUGUACAAGUCG
E09	UGCNGCUAUAUCGCNCGUAUUUAAUCGCCGUAGAAAAGCAUGUCNANGCCG	E44	UGUCGCCAUAUUGCACGGAUUUAAUCGCCGUAGAAAAGCAUGUCCAAGCCG
E10	UGCAAAGAAAACGCACGUAUUUAAUCGCCGUAGUAAAGCAUGUCAAAGCCG	E45	UGCCGUUAUAACCCACGGAAUUUAACCUCCGUAGAAAAGCAUGUCAAAGCCG
E11	UGCAUCACUAUCGAACCUAUUUAAUCCACCAAAAUAAUUGCAAGUCCAUACUC	E46	UGUGAAUAUAUAUCACGGAUUUAAUCGCCGUAUAAAAGCNAUGUCAAAGCCG
E12	UGCCNNAAUAACACACNUAUAUAAUCGCCGUACAAAAUCAUGUCAAANCCG	E47	UGCCGAUAUNNANCACGGAUUUAAUCGCCGUAGAAAAGCAUGUCCAAGCCG
E13	UGCAGCUGUAUUGCACGUAUUUAAUCGCCGUAGAAAAGCAUGUCAAAGCCG	E48	UGUCACUAAAUUGCACGUAUAUAAUCGCCGUAGUAAGCAUGUCAAAGCCG
E14	UUCCGAUAAUCCCGCGUACUAAAUCACCAUAGUCAACAAUUUCCAACCUC	E49	UGCAACCAUAAAGCACGUAAUAAAUCGCCGUAUAUAAGCAUGUCaAAGCCG
E15	UCCACUAUAUCACACGUAUUUAAUCGCCGUAGAAAAGCAUGUCAAAGCCG	E50	UGCCGCUAUAUAGCACGUAUUAAUCGCCGUAGUAAAGCAUGUCaAAGCCG
E16	UCCCUCAACCUCGCUACUAUUUAAUCGCCGUAGAAAAGCAUGUCAAAGCCU	E51	UGCCGCUAUAGCACACGGAAUUUAAUCGCCGUAGUAAAGCAUGUCAAAGCCG
E17	UGCCGCUAUAUCACACGAAUUUAAUCGCCGUAGAAAAGCAUGUCAAAGCCG	E52	UGCAGGUAUAUAACNCGGAUUUAAUCGCCGUAGAAAAGCAUGUCNAAGCCG
E18	AGCCCCUAGAACACACGGAUUUAAUCGCCGUAGAAAAGCAUGUCAAAGCCG	E53	UGCUCCUAUAACACACGGAUUUAAUCGCCGUAGAAAAGCAUGUCCAAGCCG
E19	UGCCAAUAUAUAACACGGAAUUAAUCGCCGUAGAAAAGCAUGUCAAAGCCG	E54	UGCCCGUAAUUGCACGGAUUUAAUCGCCGUAGAAAAGCAUGUCCAAGCCGG
E20	UGCCGCUAUAGCGCACGGAUUUAAUCGCCGUAGAAAAGCAUGUCAAAGCCG	E55	ACUCCCUAUAUNGCAACUACAUAAUCGCCGUAAAUAAGCAUGUNCAAGCCG
E21	UGCAGAUAUAUGUCACUCAUUAAUCCCCGUAUAAAAACAUAACUAAGCUC	E56	UGAAGCUAGAUCACACUAAAUUAAUCGCCGUAGAAAAGCAUGUCAAAAAAGCCG
E22	UGUAGCUGUAUUGCACACAUUAAAUCGCCGUAGUAAAGCAUGUCAAAGCCG	E57	UGACUCUUUAUCCCCCGUACAUUAUUcACCGAACCAAAGCAUUACCAUCCCC
E23	UACCAAUAUAUCGCCACACAUAAUCGCCGUAGAAAAGCAUGUCAAAGCCG	E58	UGACGCCCUAACACACGUAUAUAAUCGCCGUAGAAAAGCAUGUCAAAGCCG
E24	UGCCGCUAUGCCCACGGAAUUUAAUCGCCGUAGAAAAACAUGUCAAAGUCG	E59	UGUCGCAAAAUAGCACGUAUUUAAUCGCCGUAGAAAAGCAUGUCCAAGCCG
E25	UGCCGCUAUUUAGCACGGAUUAAAUCGCCGUAGAAAAGCAUGUCAAAGCCG	E60	UGAGUGUAUAAUUCACGUAUUUAAUCGCCGUAGAAAAGCAUGUCAAAGCCG
E26	UGCCGCUAUUUAGCACGGAUUAAAUCGCCGUAGAAAAGCAUGUCNAAGCCG	E61	UGCUACUAUAUCGUAGGUAACUAAUCGCCCUACAAACUCACUCUAAAACCG
E27	UGUAGUAAUAUGACACGGAUUUAAUCGCCGUAGAAAAGCANGUCAAAGCCU	E62	UUACGCUAUAUCACACGGAAUUUUAAUCGCCGUAGAAAAGCAUGUCCAAGCCG
E28	UGUCGCCAUUACGCACGGAUUUAAUCGCCGUAGAAAAGCAUGUCAAAGCCG	E63	CCCAUCUGUACUACAGGAAUUUAAUCGCCGUAGAAAAGCAUGUCCAAGCCG
E29	UGCCCCCAAACUACACAAAUUUAAUCGCCGUAUAAAAGCAUGUCAAAGCCG	E64	UGCCCAUAAAUAGCACGGAUUUAAUCGCCGUAGAAAAGCAUGUCCAAGCCG
E30	UGCACUAUCUCACACGUACUAAUCGCCGUAUAAAAGCAUGUCAAAGCCG	E65	UGCCGCAAUAACAUACACAUAUAAUCGCCGUAGAAAAGCAUGUCAAAGCCG
E31	UGUCGCAAUAAUACACUAAUUUAAUCGCCGUAGAAAAGCAUGUCAAAGCCG	E66	UGCAACUAUAUCGCACGUAUGUAAUCGCCGUAGAAAAAGCAUGUCAAAGCC
E32	UGCAACAAUAUAGCACGUAUUUAAUCGCCGUAGUAAAGCAUGUCAAAGG	E67	UUCCGCUAUAUAGCACGGAAUUAAUCGCCGUAGAAAAGCAUGUCCAAGCCG
E33	CUACCACAAAUCCCACAUAUUUAAUCUCCCAAUCAAAUCUUGUCCAUUCCC	E68	UUCCGCUAAGUCACACGAAAUUAAUCGCCGUAGAAAAGCAUGUCCAAGCCG
E34	UGCCCUAAACUCACACGGAUAUAAUCGCCGUAGAAAAGCAUGUCAAAGCCG	E69	UGUAGCAAUAUCACACGUAAUUAAUCGCCGUAUAUAAGCAUGUCAAAGCCG
E35	UUGUCGUAUGUCACACGUAUUAAAUCGCCGUAUAAAAGCAUGUCAAAGCCG	E70	UGCCGUUAUAUAUCACGGAUUUAAUCGCCGUAGAAAAGCAUGUCCAAGCCG
E36	UUCCGCUAUAACACACGGAGAAAAUCGCCGUAGUAAAGCAUGUCAAAGCCG	E71	UAACACAUAUAUCAAGUAACUUAUCUCCUUAGUAACCAUCUCCAAGCCG
